# Supplementary material for: Cryptosporidium parvum cyclic GMP-dependent protein kinase (PKG): An essential mediator of merozoite egress
Source: Mol Biochem Parasitol. 2020 May;237:111277. doi: 10.1016/j.molbiopara.2020.111277 (PMC7262579; doi:10.1016/j.molbiopara.2020.111277)
Supplement: Supplementary file 1 [file mmc1.zip]

Archive with 1 entries (1 files):
- DataProfile_3996401.xml
