# Supplementary material for: Cryptosporidium parvum cyclic GMP-dependent protein kinase (PKG): An essential mediator of merozoite egress
Source: Mol Biochem Parasitol. 2020 May;237:111277. doi: 10.1016/j.molbiopara.2020.111277 (PMC7262579; doi:10.1016/j.molbiopara.2020.111277)
Supplement: Supplementary file 1 [file mmc1.zip › DataProfile_3996401.xml]

<?xml version="1.0" encoding="UTF-8" standalone="no"?><data:data><datasets><author>acwhite@utmb.edu</author><type>0</type><dataset><value>1</value><reason>Data will be made available on request</reason><comments/></dataset></datasets></data:data>
