# Supplementary material for: Cryptosporidium parvum cyclic GMP-dependent protein kinase (PKG): An essential mediator of merozoite egress
Source: Mol Biochem Parasitol. 2020 May;237:111277. doi: 10.1016/j.molbiopara.2020.111277 (PMC7262579; doi:10.1016/j.molbiopara.2020.111277)
Supplement: Supplementary file 2 [file mmc2.zip › mmc1/Data Profile.xml]

<?xml version="1.0" encoding="UTF-8" standalone="no"?><data:data><datasets><type>0</type><dataset><value>1</value><reason>The authors do not have permission to share data</reason><comments/></dataset></datasets></data:data>
